# Supplementary material for: Fine-Tuning Large Language Models for Effective Nutrition Support in Residential Aged Care: A Domain Expertise Approach
Source: Healthcare (Basel). 2025 Oct 17;13(20):2614. doi: 10.3390/healthcare13202614 (PMC12564718; doi:10.3390/healthcare13202614)
Supplement: Supplementary file 1 [file healthcare-13-02614-s001.zip]

Archive with 1 entries (1 files):
- healthcare-3836233-supplementary.pdf
